# Supplementary material for: In Situ Visual Detection of TelMV, EAPV, and PaMoV in Passionfruit Using Reverse Transcription-Recombinase-Aided Amplification and CRISPR/Cas12a
Source: Plants (Basel). 2026 Mar 10;15(6):853. doi: 10.3390/plants15060853 (PMC13029603; doi:10.3390/plants15060853)
Supplement: Supplementary file 1 [file plants-15-00853-s001.zip]

Archive with 1 entries (1 files):
- plants-4152485-supplementary.pdf
